# Supplementary material for: Development of Chromosome Segment Substitution Lines (CSSLs) Derived from Guangxi Wild Rice (Oryza rufipogon Griff.) under Rice (Oryza sativa L.) Background and the Identification of QTLs for Plant Architecture, Agronomic Traits and Cold Tolerance
Source: Genes (Basel). 2020 Aug 22;11(9):980. doi: 10.3390/genes11090980 (PMC7564255; doi:10.3390/genes11090980)
Supplement: Supplementary file 1 [file genes-11-00980-s001.zip › Supplementary file 2.xlsx]

## Sheet: Table S1
Table S1. Whole-genome re-sequencing analysis of wild rice DP30.
Genotype	Sequencing data from all reads		Mapped sequence data within the genome
	Sequence Reads (bp)	Clean Reads (bp)	Mapped reads	Total reads	Mapping rate	Average depth (X)	Coverage 1X (%)	Coverage 4X (%)
DP30	7071667500	7053906000	52922056	54669476	0.968	19.08	87.44	81.16

## Sheet: Table S2
Table S3.The sequence of DP30-CSSLs molecular markers.
Marker	Position（Mb）	Sequence
CHR1		F（5-3)			R（5-3)
C1-1	1.029	GATCGATGAACACTCCGTAT				TTTAATGTGGGAAAGACACC
C1-2	2.482	AGGACATGGTCACAGGTCT			TCACTGTCAACTATGCAAGC
C1-2-1	2.6	CCTCAGAAGGCATTGGACAT			CCTTCAGAAGGCCACAATGA
C1-3	3.4	CGCGAGATCGACGAGATGAT			GGAACCATGCCACTCCATCA
C1-3-1	3.5	GACGCGTGCTTTCTGTACAC				GTGGTCACTGGTCAGGTTGT
C1-4	5.13	CTTGCCACCTCCATCTTCGT				AGCAGATGGGAAATCGGCAA
C1-4-1	5.3	TGTGTCTTGATGTGCAACTGT				ATCGATGAGCTGGCAGTCTG
C1-5	6.88	CGCACAGTGTAAAATCGCCC				TGACAAAAGTAGTCGCCCGC
C1-6	8.382	CAACAGACTTAGGAGGCAAG				ATGCTAAAGCTGGTGTTCAT
C1-7	8.9	TTTCGTTGCATACTCAACAC				ATTTCATGCAAACTCCCTC
C1-8	11.34	CACAGCCTCTGTTACCGTGT				AAAGGTATGGCCATGGGTCG
C1-9	12.5	TCTTCAAGAACCGTGAACGT				CTAATCGTCCCATTCGCCTA
C1-10	13.106	TCCCCTCCAAATTCGTTTTAACC				TGGGGTGGATGACCTAGCTA
C1-10-1	13.5	ATGGAGCCTATGGGACGAGA				ACAGACTTAAGGACCTCAACG
C1-11	15.02	ATTAGGGACCAGGGAGGGTG				GTGAAAAGTGACGTGGCACC
C1-12	17.66	GGGTGGAGATGAGAGGGAGT				ATGAGTCGGCATGCAAGGAA
C1-13	18.7	TGGGTCCCTCTTGCAATCAG				CGAGGGGAATCCGTTTTTGC
C1-14	19.32	CCCTTTCTCTAAATTTGGTC				GTCGGAGATACAGGAGTTCA
C1-15	19.5	TGGAGAACAATCAAGAGGCTTCC				GGGCATCCTATAAATGCTGATTGG
C1-16	21.77	CGCTCAGAAGAGAGACGTCG				TGAACAGCTGCAGTCCCTAC
C1-16-1	22.56	TTTAGGATGCTGAGCCGAGC				TCGAGGAGCCACATCTACCA
C1-17	24.36	CCTGAGCAGGCAAGTCATCA				TGGTTACGAAGGAATAAGGGGT
C1-18	25.124	CAAATTGCAACTTCTTTTCC				TACCCTCACAAAGCAATACA
C1-19	27.812	TCGTCTTCTAATTCCTTCCA				CCTCTTTTGCTCTCTTTTCA
C1-19-1	28.49	TTCCCATCGTCTTTCTCGCC				CCGGTGGAGGAGGAGAAGAA
C1-19-2	29.71	ACCATCGCATAACAACATAGCA				GGTTCAACCTTTTGACCAGG
C1-20	31.331	CCTTTCCTCTTTTTCTAGCC				GTGGTCACTGGTCAGGTTGT
C1-21	32.825	CACCCAACTGAACAAAAGTT				AGAATTTACAAGTGGCCAGA
C1-22	34.287	TTTTCAAATAAGACGGATGAT				AAAGAAAATACTCCCTCCGT
C1-23	34.494	CCTGTTCACTTTGATGTCAT				GGCATGTTCACTTTGATGTA
C1-24	36.39	TAAAACTAATTTTCGCTGCC				CACAACCATGCTTAATGAGA
JM1-5	38.8	TGTTGCTGTCTGGCGGAATA				TCCCACTCCATGCCTCTACA
C1-26	39.04	TCATGACCAATCCATAACCACT				GGCACCGTAAAAGGACCCTA
C1-27	40.2	GGTCACAGGAGAGGACATGC				TTCTTCCTCGCAGGAACCAC
C1-28	41.5	CGGATGGTGAGTAGACAGCC				GGCCGGGACTATGAGTTTGA
JM1-6	43.2	TGCATGTCAATTCAACTGCACT				TTATGGGATGTCTCGGCCAC
C1-29	43.566	AGAGAGGGTGTTGGGGGATT				TGTCAGCTCCTCCTCCTACC
C1-30	45	AGGATGTAAAATTTTGGGGT				TCTCTGAAGCTCAAGAAAGC
CHR2		F（5-3)			R（5-3)
JM2-1	0.1	TGGAGCCCTTTGATAGCATCA				TGGAGCCCTTTGATTCGTAGG
C2-1	1.38	TCGGGGAATCACGATAACAACA				AGGCCTGTTCAGCATACCAA
C2-1-2	1.45	ATGCCTTCCATCCACCACAG				AATCCCCTCCCTGTCGATCT
C2-2	2.64	GCCGCATCTCCACTACTGAG				GATTGCCAGCCAAGTAGTGC
C2-3	3.4	TGTCCTTCCTGGCTTTGTCC				AGTGCTGTAAGGAAAAAGAGAGA
C2-4	4.55	TGTGTGTTGACGATTGCTGA				AACCGAACAAGGCCTAAGGG
C2-5	5.765	TCATCACCCACCCGGAAAAG				TGCATAAAGTCTACAAATAGGAACA
C2-6	6.6	TCACCTCCTCTCCACCTTAGA				AAGCCAAGGCGACTGTTG
C2-7	8.391	GAAGAGGTACCCGAGAAGTT				ACCGTATATCTCGCTTGTGT
C2-8	10.01	CGTGGCCATCTTGTAGTG				GCTGCAGTAGACAGAGAT
C2-9	11.59	AGACAACTAGTGTGCACTAAGC				AGGAGCAGAGTTGGGGAAGA
C2-10	12.33	AACTAGTCGTTACAGGGCAA				ATTTCGGTCGTGTACTGGT
C2-11	13.526	TCCATATTGTCCTCGATCAT				CCGGAGGACCAGAGTAATA
C2-12	15.2	GCACAGTGCCCCCAATTTTT				CGGCAAAGGCGTAATCGAAG
C2-13	16.57	CACGGCAGAACTCTGATCCA				CACACAGCTGAACAAAAGGGG
C2-14	17.246	CGTGCAATCTCCTGAGTAAT				GGTGACCAAGTGATTAGCC
C2-15	18.84	CCACCACCTCACCAAGTACC				GTGAGGTTCTGGGGACGTTT
C2-16	19.4	CAAGAAACCTCAATCCGAGC				CTCCTCCCGATCCCAATC
C2-17	20.4	CCTTCGGACCGTGTGAAGTT				ACGTGGGTGGTGGCTATTTT
JM2-3	21.7	TCGTGCAAGCTGAGTGTGAT				AACTTTTACGCCGCAAGTGC
C2-18	22.593	AGGAATAGGATGGGAGGAT				TCGAAACGTATAACCGAGAT
C2-19	23.594	CATGCTGATGCGATTAAGAC				CTAACCTGTGCCTTGTTTGAT
C2-20	25.611	AGAAGTGCTTGCTAAGGTTG				CGTCGGTACTAAGTCGTAGG
C2-21	27.15	GAGGACAAGGGGAACGGTG				GCACGTGCTATGCGAGAAAG
C2-22	29.18	AGCTCGATGGTTGAGACACTC				AAGCGCGGGATATCACCTAC
C2-23	30.077	GAGCGAGCTATACCACCGTG				ATCGCGTCCAAGAAAGGTGT
C2-24	32.8	GGATAACCCTGCAGCTGTGT				ACGAATGGTCAAACATTGTTCGA
C2-25	35.3	GGGACCAGCATTCTGAACCT				ACCCACCAAATCGTCAGCAA
JM2-2	35.5	GGGCTTGTTCACTTTGATGCC				GGGCCTGTTCATTTTGATACCA
C2-26	36.965	ATTAGACGTTTGATCGGATG				AGCTAGTTTGCAATTTCCAG
CHR3		F（5-3)			R（5-3)
C3-1	1.07	ACAAATTGTGGCGGCAACAA				AATGCAGCCAAACAGCACTG
C3-2	2.724	GCAGATGAGCTTCAGTGCTAGGC				TCAGCACAGCATATTGCAGACC
C3-2-1	3	GCCGCCACCAATTCAATTCA				GGGAAAGAATTCGCCAGCTG
C3-3	4.3	ACTTGAGACGATCGGACACC				TCACCCATGGATGTTGTCAG
C3-4	5.52	TTGCTCGCATTTTCTTCACG				AGACACACACACTTCGCACT
C3-5	6.79	GGGAAGTGCAAGAAAAATAA				ACAAAACTTAAAGTGGCAGC
C3-6	7.15	AGTTGTACATGTGCCCACAC				TGGATGGGTGTTCTCAGGGT
C3-7	8.795	TTTCCCCTTTGTTATTGTTC				TTGTCCAGTGAGCCTAAACT
C3-7-1	9	ACCTGTAACAAGCAAGCTCA				GCCATCATCAAGGTTGGGCT
C3-8	10.84	CCCCGGTCAAATCCTTGTCA				CCGCTCAAGATTCGATCCGT
C3-8-1	11	CCAGCTACAGCATGGACTCC				AGTATAGCCCACTACTAGCTCT
C3-9	12.08	ATGACCTCGCAAAGCCATGA				CAAATTTGAGTGCGGACGGG
C3-10	13.816	TACCAGTTTCAAAAGTTCGG				TTTCCACGGAATAAGTCAAC
C3-11	15.03	CGGGTCATTAATGTGTGGGC				ATCACATGGCTGCCTGTCTC
Maker	Position	F-Sequence				R-Sequence
C3-12	16.59	TGAGAGCTAATAAGGTGTAA				CACCCTAAGATGGTTTTGAA
C3-12-1	16.8	ACCTGTAAACTGCGAGACGA				TCCCTGTCACATCGAACGTT
C3-13	18.22	TCCTCGCTATAAAAGGGGCA				GGATGTTGCGAGGAAGGGAA
C3-14	19.5	GCAAGTGTACATTAGCCACA				GGGAAGATATGGTAAGAGAG
C3-15	20.85	TTGTTGCTACGTTGGTTCGC				GAAAGTACAGGCCCCGTTCA
C3-16-1	21.5	AACCACCAGCCGATGCATTA				GCAGTGTGGAGGTCTTGGAG
C3-16	21.919	GTGAAAACGGAGCGTATATT				GCATCCGCATGTAACTATC
C3-17-1	22.1	TCAATTTGGGAAGGAGGGAGT				CCACTGCCTGGATGATAGCC
C3-17	23.89	CCTACAAACGCTCCCAAGCT				GCGACTTAGGAGCGTTCGTA
C3-18	24.612	AAAAGGGCTTTAAATAAGGA				ACTGAATGTCGAAGCCTAAA
C3-19	25.7	GAGCCGCACAGAAACACATG				CCCTTTGAAACATGATTAAGTCCCA
C3-20	27.276	GATTTGGAAATGGAGTGAAA				CTGGTTATACAACTGGGAGC
C3-20-1	27.5	TCTTCTGACATAACGCCGGC				ATTTGCATGGCCCTGTTTGC
C3-21	29.6	CCACGAACATGTGAAAACCA				AGTCCAACCCTGTTCTTGAG
C3-24	32.361	GGTTTGCTCTTTACACTCATGC				GTTAGGATTGGACAGCAGAAG
C3-25	33.361	TACACTACTGGAGACCGGGG				TCTCAATCCATCCAATGAATCACA
C3-25-1	34.92	TGCACTTGTAGGGATCCAACA				GGCATCAAAGTGAACAGGCA
C3-26	35.976	ATCAAACGACCATTCCTATG				GCTTCCTCTATTTTTCCGAT
CHR4		F（5-3)			R（5-3)
C4-1	1.098	GCTCACTCTATCCGCACGTA				TTAAAACGAACGTTGCCGGG
C4-2	2.78	TCAATCCGCTTCCACCTGTT				AGCCCATGAAGCCTGACAAT
C4-3	3.558	CATTGGACAGTCACATGTTT				TGGTCCAATGACTAAACACA
C4-4	5.2	AGGTGTGCCCCAAATGTTGA				TAAGCAGAGCGATGAACCCG
C4-5	6.542	TGTGGAGGCTTAGGAAATTC				TGTGAAACATGCCACGATACT
C4-6	8.19	TGATTTAACCGTAGATTGGA				TCCAACATATTCCCAAAAAC
C4-7	9.728	ATAGACTTCACCCGGTACAA				CTGGTATCGACATCGGCTAGG
C4-8	11.11	GGTCGGCTGAAACTCTGACA				GCTGCATCGGTTGAGTTCGA
C4-9	13.73	CTTATGTCGACCGTACGCGA				CAGCTATGGTCTAGGCGGTG
C4-10	14.74	TCAGGAAAGACGAAAGCGCT				GTTAGCCAAAGCCGGTGTTG
C4-10-1	15.1	ACCTGTCATACCCCTCCCTC				AGCTCCTCGTTAGCCTCTCA
C4-11	16.312	GCAAGTGTAGTACTGCAGGC				AGCAGTACGGATAAGCATTC
C4-12	17.29	TGAATACCACGTCCTAGCTC				GGAGGCTATAGTCACGAAAA
C4-13	18.57	TTGTAACGGTAGTGGTGGGC				ACGATTCCTTCCTGCCCATG
C4-14	20.17	AAGAGAATCCATGTGGGGCC				AAGAGCTCCAACACACTGGC
C4-15	21.52	GCCGTATCACAAGGGGTCAA				AAGCTCGACGGGTGAGATTG
C4-16	23.368	AGAAAGCAGTCCAAGGCTCC				AGCCAGAAATACCAGCACCT
C4-17	25.196	GATCGTTGCTGCTTTCAATGAGG				AGTGTTTCACCTTGGACCCATGC
C4-18	26.18	CCCTCCCATCTCTCTCTCGT				ACTCCTCCTCATCGTCGTCG
C4-19	27.551	GCGGAAATTGAATAGTTTGT				TTGAAATCGCTTGTTTACCT
C4-20	28.7	GGCAATGTCAGTTCCTGATTT				AGGACGAGCACAACATACCC
C4-21	30.54	GCCAATGTGTGAGAAGAGGATAGG				GAGGCAAGCTTTCTACCATTATGC
C4-22	32.366	TTCAGTTCATAGTATCGCCC				AGTACCGGAGAAAAATCCAT
C4-23	34.027	TGATGGCACCATAAAATACA				GTAGGCCGCTTCTCTTATCT
C4-24	35.132	CACTCCACTGAAATCAACTG				GGCTTTCTCCCTATCAATTTG
CHR5		F（5-3)			R（5-3)
C5-1	0.56	CAAAGGTCTTCATCCGTACT				ACGAGATCATGAGGTCAATC
C5-2	1.85	CAAAACGCAGGCGGAGTATG				TTGAACCGATGTGCCACAGA
C5-3	3.8	ACACCAACCAGATCAGGGAG				TGCTCGTCAATGGTGAGTTC
C5-4	5.586	ATGTTGTTTGGGACAAGAAG				TTTTGATCTATCCCGATTTG
C5-6	7.737	TTTTATATGGGTGGTCCAAG				TGTGAAAAGAAACTTGTGGA
C5-6-1	8	CCCATCGACCAGGATTCGTC				CCGTATGGTCCACAGCATCA
C5-7	9.3	GGGCATTGGAGAAGAGTGGG				CCACATCTTCGGCCTCCTTT
C5-8	10.627	GCCGCCGAGAGACCTAATTT				CACAATTCGGCCCACCAAAG
C5-8-1	11	GCAATGCTAGCATGCAACGA				GCTTCAATCCAAACGAGCCC
C5-10	13.87	GAGTTCTTCAATTTGTGTTT				GGTCTGACTGGTGTTGATCT
C5-11	15.436	AGTCTGGACCGGGTCGAATA				ACGGTCGCGGACTTAACTTT
C5-12	16.06	CCCCTCTGAGAGAGAACATA				AGGAGAGAGAAATCGTGTGA
C5-13	17.499	AGCTAGTGTAAACTTGTGGCCA				TCTAGTTGATTCGAGGTTGCCT
C5-14	19.1	TCTTGCCCGTCACTGCAGATATCC				GCAGCCCTAATGCTACAATTCTTC
C5-15	20.39	ATTGGCGTCCATTACCGGTT				GCGACATAGGTGCATTGCTG
C5-16	21.1	GAAGTGAGCAGAGCCGGATT				TGGGCCACTGTGTGTTTTTC
C5-17	22.48	GGTCTGACCGGAGTAGATCC				AGACCGACGACATTGGATCG
C5-18	23.9	CAGGCAGCCACCTAATCACA				TGTCGTCGCTCTAGCTGTTG
C5-18-1	24.2	TCACTCCCGCATCCAATTCC				CGGTGAGCTAGGAAGGTGTC
C5-19	25.251	TTAACCCCCTTTTCTTCTTC				TGATCCTGAAATGAAACCTC
C5-20	26.28	TGTGATGACGCAACTTCCGA				ATACAGCCTTGTTCTCCGCC
C5-21	27.293	TCAGGACGAATGATGCTCCG				GCATAAGGCAATGGTTGTGT
C5-22	29.207	GCGAAAAATTGTCTGATTTC				AATTTGATCTCGTTCCAAGA
C5-23	30.919	CCCTAATCTGTATGCTCACC				ATTGATCCCCATCACTAGC
CHR6		F（5-3)			R（5-3)
C6-1-2	0.44	ACTTTCAAGTTTTTGAGTTTGAAAA				GCAACACAGTCTCCAAAACACA
C6-1	1.32	TCACGTGTCGGGTTAGCATC				AGATGTCTGTTGGGATGCCA
C6-2	2.638	CTTGTGTGTGTGTGTGTGTG				CTGCAATGCTCAAGCTATC
C6-3	3.43	ACCAGGGCGTTAGAAAAGGG				AAATGGCCGTCGTTTTCTGC
C6-4	5.233	AGGTTAACGCAGAGGATGTA				CCCTGAGCTTTCTTGTCTTA
C6-5	6.79	GAACCGCCCCATCCTGTAC				TGAGCTAGTAGCAGAGGCCA
C6-5-1	7.3	GACCATGGCTTGTCTTGGAT				GTACTGCTGGTACATGTCTT
C6-7	8.763	GTGGCGGGTTCAAAAGGC				TTCCTTTCCCTTGGCCCATC
C6-8	10.324	AGTAAAACGCAAAGTCGAAG				CAATATTGGTGCTCAACACA
C6-9	11	CAAGAGATTGATGCTTGTTG				CTGCTTCAATTGGAGAGACA
C6-10	13.43	ATGCTGCAGGCTTGATTCCA				GAGCCAGGATTGAGGTGCTT
C6-13	15.544	CTTCATCATTGCAACTTGG				ACATCCGTATGAAATTCGAC
C6-14	16.54	CTAGCCTCCTCCTCCTGGTT				AGAGGGGAACGAGGATCCAA
C6-14-1	17	AAAGAGCTACGGATCGGTCG				TCCATGTGTGGTCTTGTTTTGA
C6-15	18.07	GTGCTAATAGCTCACCTCGT				CTGGGTAGTTGAAGTTTCTA
C6-16	19.44	CCCTGGGTTTATAGGCCGTT				CTGGTGTGTTTTGCTGGCTC
C6-17	20.9	CAGCCATAAGCTACTGACTA				CTGGGAATTCTGTCAAATGA
C6-17-1	21.6	CCATCCATGGTAGATAAATAGGCAC				AGGATGACCTTTATTGGCAGAGT
C6-18	23	CGCCAAAGTTTGGCCCATAAG				CACGCACACACTTTTTGGAAC
C6-19	24.12	CCTAAGGCCACTCATGCGAA				TGACCTGCTGTGGTTGCTTA
C6-20	26.5	CGAGAAGGAGAGGTTGGCAA				CGATGTCGAGGAGCGGAAAT
C6-21	27.32	TACTTTAGAACTGGCGGCCG				TGGGGTTCATGGAGTGGTTG
C6-22	28.2	GGTAAATGGACAATCCTATGGC				GACAAATATAAGGGCAGTGTGC
C6-23	29.632	CAGATATGCTGCTACTGTGC				ATGGTGATCGATGAATGAA
C6-24	30.38	GCCACGAGACTTAGAACAAC				TAGTAATGGGCCGTACTAGC
CHR7		F（5-3)			R（5-3)
C7-1	1	CCGTCGCGTAACCAGTAG				AAAAATCGTCGGGACTCG
C7-1-1	2.1	AACTCAAAGGTGCCATGGGG				CCTGATGGGTCCTTGGAAGT
C7-2	2.9	GGAACTGGCCCTACGAGTTT				GGTATTGGTTGATGTGGCGC
C7-3	3.9	GGAGTCTAACACTAATCTGA				GGCTAGCCTTTATCTTCGAT
C7-4	4.8	TCGGCATGAAGTCCTGGATG				TCTGCTCCACCAACAGAACC
C7-5	5.5	GTGTTACAGTAACCCACATGTGC				TACACTGGACGTTTGACCGG
C7-6	7.8	TGGCATGACTACCTTCCTCTG				TGTGTACAGGAGAAAGGGAGGA
C7-7	8.4	AAGCCTAAAGTATAAGGCAA				TAAAAAGAGATGATGGTGGG
C7-8	9.2	TGAGGGAGGTTCTAGTGCCA				TACCCAGACTTGCCACACAC
C7-9	11.5	TTGGTACTAGCACACTTTAC				TATTGTTCAATGCCAACAAA
C7-10	13.8	GACGGTGCAGATCCTGGATT				TTTGCTGGATGTGGCACTCA
C7-11	14.8	AAAGTATTGGATTGGTCCCT				GGATCTCGAATAGACCATGA
C7-12	16	GTTTGCGCTACTTTGCAGCT				TCATTTATGCTAGCTGTGGCA
C7-13	17.5	AGGTACTGATTCTCATGCTCG				CAACATTGGCACAATCAAGG
C7-14	19.4	GCTTGAGAGCGTTTATAGGA				TTCTACCACGAAACATGTCA
C7-15	20.5	TAGCTTCCTACTTCCGCCTT				ACAGTGGGAGGGAGTACATA
C7-16	21.5	TTATATCCCACCGTGTTTTG				CGCACATATTGTTTTCCTTT
C7-18	23.7	TGCATCATCTCCACTATTTG				GTGCATTGGAGTAAATGGAT
C7-19	25.3	TAAGCATGGTTACCTGTTCG				TATTCTATGGGCTTGTTTGG
CHR8		F（5-3)			R（5-3)
C8-1	1.23	ATGTGAGTGCTTGGATTACC				CGAAATGTGTTTATTGCTGA
C8-2	2.921	CAGGTTCTTCTTGTGCACGC				CTGGAGGCGCCTTCTGAG
C8-3	4.659	GCCCTCTGATTATCTCATTG				CAAACCAAACATTCTTCCAT
C8-4	5.262	GTGGTGGCGGCTTATCTGAT				CAAACTTTCAGTGTGGCGGG
C8-5	6.17	GGATCTTGTTTGAAGTTTTA				GTGTTCAAATGTTCGATGTG
C8-6	7.339	GTCCTTTTAGCCGCACAACG				AGATGTAATTTGGCCACACGG
C8-7	8.851	CTTCGATCTCTTGCCTGGATA				CCATTTCGTTGGGTTTCAGTC
C8-8	10.9	ATGGAGCAAATGCCATGAGC				AGCTGATACCAACGCTGCAA
C8-9	11.43	ATACCCGCACCAAAGCATCT				TCAGAAGAGTTCGGGTATGGC
C8-10	12.282	TGTGCCTTTTGTTTTATCCT				AGAAAATGGCACATAACACC
C8-11	14.45	CATTGCTACTTGCTGGCAGC				TCGGTGTGTGTCTGAGCTTC
C8-12	15.717	GGATGAGGTTTCCAATGCTGC				CAAGGCCATACTTGCTCCCA
C8-13	17.21	CAACTTGCCTTTTCCCACCC				TGAAAAATCCGGGCCTGAGG
C8-14	18.41	CGGTTATTATTGCCTGAGTT				AAGATGAGTGGTCAAACATT
C8-16	20.253	TAGTTTGTGTGCTTGTACCG				ACCGGTCATCAGCTAACTT
C8-16-1	20.9	TCTGATGTTCCCTCTCTGCC				CAGATTGTTCGCTGCCATGG
C8-17	21.59	TGCATGTGCCGTTCTTTTCC				CTTTCCTGCGCTAAACGTGG
C8-18	22.534	TCCACGATCCATCTTGTATAG				GACGAATACCTCACCCATTG
C8-20	25.222	GCGCTCCCACATATGTCGAT				TGTGCGGTCAAAAGGAGAGG
C8-20-1	25.5	GCGGTAACAAACCAACCAACC				AAAGCAGGACACAGTCACACAGG
C8-22	27.292	AATCCCAATTGTAAAGGAGC				AATGTCACGAAACCAACTTC
CHR9		F（5-3)			R（5-3)
C9-1	1.43	CAACACAGCAAGATGAAAAG				ATCATGATGGTCTGGACG
C9-2	2.7	TGTAGCCTTCAACACCCACC				AATAGTCTAGTCGAGGCGGC
C9-3	4.975	GATGATCGATTCAGGGTTCTTGG				CCTCAACTCATGGAGGCCTAACC
C9-4	6.69	TGCACCGCTCATGTACGTAT				CACAGTCGCCACTCATCTCA
C9-5	7.156	CCTTAGATTCAAACACCACC				TCCCCCACTTATCACTGTAG
C9-6	8	GCGGTTTTGACTCCGGTTTT				GTAACCGTTGCCGTGGAAAG
C9-7	9.11	TAAAAGACGGCAGGTGGTGT				TTAACTGATCCTCCCGTGCG
C9-7-1	9.8	AGATCTGAAGCAACCCGGTG				CGGTGAGAGGGAGAGAGAGT
C9-8	10.514	ATTTGTTGATTAGAGCGGAA				GCTTTGCTTTCATGGTTATT
C9-9	11.43	GGAGGCACTGGTGGAGAAAT				TGACATGCATCTGACAGGGG
C9-10	12.49	TTCCTTCCCCAGAGGCCATA				GAACTCGACCGAGATCCGAC
C9-11	13.41	CGTGACTGGGCCAAGAGTAG				ATGTCACAGCCCAAGAGGAG
C9-12	14.51	CAGCTTATGGACCAGATTTC				TTGCCTTCTCTACTTTCTGC
C9-13	16.2	TTAACTGATCCTCCCGTGCG				ACGCTGCTCCGTATGAAACA
C9-14	18.29	TCAGCAGCAAGTGGTACCTG				GGTTCCCCACCTGTATTCCA
C9-15	19.697	TTTGCATGATAACAAAGCAG				TTATTGGGGCCCGGACTTTC
C9-16	21.63	ACTACACCAGCTGCAATGTCT				CTCCCATGGGTAAAGGCGAA
C9-17	22.55	CTGGGGAGTAGGGAGTGTA				TTGTCTCGCTCTTCTTCTTC
CHR10		F（5-3)			R（5-3)
C10-1	0.4	TAAAAATGGGAGAACCAAAA				GCAGTGGCTTATGTAGAACC
C10-2	2.3	TTCTACACACGTTTCAGGTG				CGTGGTAGAAATCGTCTGAT
C10-2-1	3.4	TTCAAGATCATGGGTGCCCC				TACACTACTCCCTTCGTCCC
C10-3	4.7	TTTCACTTCACTTTAATCTC				ATTGTTTGAGGCTTTGATGT
C10-3-1	5.8	ATGGCGATGGTATGGTTGCA				ACAGACGGATTCCATGATCAC
C10-4	6.9	ATGACCTGGAAAAAGTTCAG				AGTAAAGGTCTTTTCGGACC
C10-5	7.3	AACCTCTCTCTCCCTCCTC				AGATGATTCTGGATTGTCTA
C10-6	10.7	GTTGATCGCTTATTTGGTTC				GCAAAACATACCAAAACCAC
C10-7	12.7	ATCAGCAGTTGTTTCACGA				TTTGAGAGGAAAGAAAGAGC
C10-7-1	13	GAAGTCTTCGCGGCAGAAGC				TCTGTCTCTCTCTCGTGGGC
C10-8	15.2	GCTTTGAGCCATATGAAGTC				ACCTCCTCATGAACACTTTG
C10-9	16.7	ACCACACAAACGCACAAACA				CGGCAACAGGTCCGTCTAAA
C10-10	17.5	ACCGTGACCTTTAACTCACCA				TGGATCGGTCGGGTGACTAT
C10-11	17.8	TTTGTCGGTGAAGCGTAC				AAAGCCCTCCAAGCAGAA
C10-12	20.6	TTTGACCCTGACGATCCACC				TCAGGGAGAGGAAGGCTTCA
C10-13	21.8	GTGCCTGGGCTGTGAGTG				GCCCAGTCGCTTGTGAGTAT
CHR11		F（5-3)			R（5-3)
C11-1	0.793	CCATCCATCCATGTTACAGT				ATCCCAGCTAATTATCCACA
C11-2	1.943	CGCTCGACTGCAGCAATTTC				ACCCAAGAACTCCAGCAGTG
C11-2-1	2.4	GAAGTTGGATGGTGTCGGGT				TGGGTTGAACATCAAGGGAGT
C11-3	3.595	GAGTTAGAGTCGTGCCAAAC				ACCATTTAACCATCAACAGC
C11-4	4.16	TGGGTCCTCCGATCCTTGTA				GCTGGTGTTGACGGTCATTAA
C11-5	6.144	TTGACCTGGCTAAGAGGATA				TTCCAAACCGTATTTCTCAT
C11-6	7.841	AAAGTCAGTAGCCACGTGCC				GCGTTACAAAATTATGGACAAGTCG
C11-7	9.121	TCCCTTTCCTATATATCGGCT				ACATAATGTGCGAGCCTGTG
C11-8	10.9	TCCTTCAGCAAAGCACCAGA				GTCCATCCATTTGCCAGCAG
C11-9	11.076	TAATGAAACAAAGCATGCAC				CAACGTGTTTTTAATCCCAT
C11-10	11.2	ATTTCGACAGAGTCTCCCCT				TCGCTTAGGTCCAAAATGACAC
C11-11	14.481	TGCAGCAGAAAATGATCTTA				CAACAACACCAACAATGTCT
C11-12	16.6	ACTGTCAAAGGCCTCAGTGA				GGAAGTGATCCTATGCCCGT
C11-13	17.741	ATCCTCGACTTTGTCGTCT				AATGGATATGGTCACCGTC
C11-14	19.3	GACGGTTTGGGAGCAAACAC				GTAGTAGTGGATGTGGCCCG
C11-15	20.4	TAGGGGAAAGGCGAAATGGC				GCGAATGATCCATGTGTACAGC
C11-16	22.55	TGCGCAGATTAATAAGATCC				TGGTTTGCATAATCTCTTAG
C11-17	23.578	GTTATACACCAGCATGCCTT				GGCCATACTGTCATTCATTT
CHR12		F（5-3)			R（5-3)
C12-1	1.2	TGCACTGGGAAGGTTGAGAG				ACAACCCCACAAGTCACAAG
C12-2	2.4	CAAAAACAGAGCAGATGAC				CTCAAGATGGACGCCAAGA
C12-3	4	AGATTCCCATCCGTTAGGAA				GATGCACATGCACTTGTAGT
C12-4	5.1	TCCCTTGATAAGGACATTCA				TGTGAGCCCACAAGTTTT
C12-5	6.7	GTGTGCCATCATCTGGTT				AAAAGGGGAAAACTCCCT
C12-7	8.8	TTTTTAGGCATTGGCATATT				GTATGTTGTTTCTTCTCGCC
C12-8	10.4	TTTTGTGATTTTTCACATGG				ACATACCGTGGTTTCAAAAA
C12-9	13	TACTTGATAGCATGGTGACG				GTCGAATAAGCTGTTCGTCT
C12-10	13.7	AACCTTCTTGGAGAGGTCAC				AGTGAGTTAAGCCAATCCAA
C12-11	15.3	ATATCCAAAGATCCGATGTG				GCTTAATAAATTCGTCTCGC
C12-12	16.7	CTGCACGGATTGTATGATAA				ACACAACATGCAAATCTTGA
C12-13	18	ACCATAGGAAATGCCACAT				GAGCTTACCTTCCTTCCAAT
C12-14	19.8	TCGTGCAAGTAAATTTGATG				TCATACAACAGTTGAAGACA
C12-15	20.8	TTGAATTTGCAGGAAAAACT				TAAACTTTGCAATGAGCTTG
C12-16	21.4	AACAAGATCATGTCCCTCC				TAAACACACACTTCACGCTC
C12-17	22.5	AACAAGATCATGTCCCTCC				TAAACACACACTTCACGCTC
C12-18	23.6	AATCTTGTCTTGTTTTCCAG				ACCTTCATAGCAGCTTCATC
Position（Mb）:The physical location of the molecular marker.

## Sheet: Table S3
Table S2.Substitution segments of DP30-CSSLs population
CSSLs	Chromosome	Target segment			Background
		Position	Length	Makers
RZ1	1	1.0～2.5	2	C1-1～C1-2
RZ2	1	1.0～3.4	2.4	C1-1～C1-3
RZ3	1	1.0～5.1	4.1	C1-1～C1-4	C9-11～C9-12
RZ4	1	5.1～8.4	4.3	C1-4～C1-6	C8-11～C8-12;C11-5～C11-9
RZ6	1	8.9～13.1	4.2	C1-7～C1-10
RZ7	1	13.1～20.8	9.3	C1-10～C1-16
RZ10	1	21.8-24.4	2.6	C1-16-C1-17
RZ11	1	22.6-24.4	1.8	C1-16-1～C1-17
RZ12	1	21.8-22.6	0.8	C1-16-1～C1-16
RZ13	1	21.8	1.6	C1-16-1	C11-3～C11-4
RZ166	1	6.9～25.1	22	C1-5～C1-19	C2-2～C2-6;C3-25～C2-26
RZ15	1	28.5～29.7	3	C1-19-1～C1-19-2
RZ16	1	32.8～34.8	2	C1-21～C1-22
RZ17	1	34.4～38.8	5.5	C1-23～JM1-5
RZ18	1	36.4～36.8	3.4	C1-24～C1-27
RZ20	1	39.2～40	1.4	C1-26～C1-27	C4-12～C4-13
RZ21	1	43.6～45	1.6	C1-39～C1-40	C1-6～C1-7
RZ22	2	0.1～1.38	1.32	JM2-1～C2-1
RZ23	2	0.1～2.64	3.04	JM2-1～C2-2-1	C10-9～C10-11
RZ24	2	1.38～3.4	2.002	C2-1～C2-4
RZ25	2	3.4～5.8	3.2	C2-3～C2-5
RZ26	2	4.55～5.78	2.3	C2-4～C2-5
RZ27	2	6.6～8.4	3.1	C2-6～C2-7
RZ28	2	8.4～15.2	6.8	C2-7～C2-12
RZ29	2	8.4～12.3	3.9	C2-7～C2-10	C2-16～C2-19
RZ30	2	11.6～15.2	5.1	C2-9～C2-12
RZ9	2	15.2～19.4	5.7	C2-12～C2-16	C1-13～C1-14;C9-1～C9-2;C12-12～C12-15
RZ33	2	20.4～22.6	3.7	C2-17～C2-18
RZ34	2	22.6～25.6	4	C2-18～C2-20
RZ35	2	27.1～30.1	5.1	C2-21～C2-23
RZ36	2	25.2～29.2	5.6	C2-20～C2-22
RZ37	2	30～32.8	2.8	C2-22～C2-23	C2-6～C2-7
RZ38	2	35.3～35.5	1.7	C2～25-JM2-2
RZ39	2	35.5～37	1.6	JM2-2～C2～26
RZ40	3	1.1～2.7	1.8	C3-1～C3-2
RZ41	3	2.7～4.3	2.8	C3-2～C3-3
RZ42	3	5.5～7.2	3.3	C3-4～C3-6
RZ43	3	6.8～8.8	2.7	C3-5～C3-7
RZ44	3	8.8	1	C3-7
RZ45	3	9-10.8	1.9	C3-7～C3-8	C1-4-1～C1-7
RZ46	3	11.0～13.8	3.5	C3-8-1～C3-10	C7-8～C7-11
RZ48	3	15.0～16.5	2.2	C3-11～C3-12
RZ49	3	15.0～21.9	7.6	C3-11～C3-16	C1-13～C1-16
RZ50	3	21.5～25.1	4.6	C3-16-1～C3-19	C1-4～C1-6
RZ51	3	20.9～27.3	6.4	C3-15～C3-20
RZ52	3	25.7～27.5	2.9	C3-19～C3-20-1
RZ53	3	29.6～33.4	3.8	C3-21～C3-25
RZ54	3	34.9	1.3	C3-25-1
RZ55	3	33.4～34.9	1.5	C3-25～C3-25-1
RZ56	3	34.9～36	2.1	C3-25-1～C3-26
RZ167	3	33.4～.36	3.1	C3-25～C3-26
RZ57	4	1.1	1.3	C4-1
RZ58	4	1.1～3.6	3.1	C4-1～C4-3
RZ61	4	3.6～9.7	6.8	C4-3～C4-7
RZ62	4	9.8～14.8	6.1	C4-7～C4-11
RZ63	4	11.1～14.8	4.2	C4-8～C4-11	C2-11～C2-15
RZ64	4	14.3～16.3	3.3	C4-11～C4-12
RZ66	4	17.3～18.6	2.1	C4-12～C4-13
RZ68	4	20.2～27.5	8.4	C4-14～C4-19
RZ69	4	21.5～23.4	3.6	C4-15～C4-16
RZ70	4	23.4～26.8	4.9	C4-16～C4-18
RZ71	4	26.8～30.5	5.4	C4-18～C4-21
RZ72	4	26.2～28.7	4.1	C4-18～C4-20
RZ73	4	28.7～32.4	4.2	C4-20～C4-22
RZ74	4	30.5～32.4	3.4	C4-21～C4-22	C1-20～C1-21
RZ75	4	30.5～35.2	5.7	C4-21～C4-24	C4-15～C4-16
RZ76	5	0.6～7.07	6.47	C5-1～C5-3
RZ77	5	0.6～7.07	6.47	C5-1～C5-6
RZ78	5	9.3～10.6	3.9	C5-7～C5-8
RZ79	5	13.9～15.4	1.5	C5-10～C5-11
RZ80	5	13.9～16.1	2.2	C5-10～C5-12
RZ31	5	15.2～17.2	2	C5-12～C5-16	C2-12～C2-14;C12-5～C12-7
RZ81	5	19.1～20.4	3.5	C5-14～C5-15
RZ83	5	21.1～23.9	3.1	C5-16～C5-18
RZ84	5	23.9～30.9	7.4	C5-18～C5-23
RZ85	5	25.3～27.3	3.4	C5-19～C5-21
RZ86	5	25.3～26.3	2	C5-19～C5-20
RZ87	6	0.4	0.7	C6-1-2
RZ88	6	0.4～1.3	1.6	C6-1-2～C6-1	C11-1～C11-2;C11-9～C11-10
RZ89	6	1.3～2.6	2.4	C6-1～C6-2
RZ47	6	2.6～5.2	4	C6-2～C6-3	C3-9～C3-10
RZ90	6	5.2～6.8	2.5	C6-4～C6-5
RZ92	6	8.3～10.3	3.1	C6-7～C6-8
RZ5	6	13.4～17.0	5.4	C6-11～C6-14-1	C4-3～C4-5;C1-4-1～C1-7;C11-16～C11-17
RZ93	6	18.1～20.9	3.7	C6-15-C6-17
RZ164	6	10.3～13.4	4.9	C6-8～C6-11	C7-2～C7-5
RZ97	6	18.1～23	4.9	C6-15～C6-18
RZ98	6	19.1～24.1	6.1	C6-16～C6-19
RZ99	6	20.9～26.5	7	C6-17～C6-20
RZ100	6	23～27.3	5.4	C6-18～C6-21
RZ101	6	26.5～28.2	3.6	C6-20～C6-22
RZ102	6	19.6～30.4	1.5	C6-23～C6-24
RZ104	7	2.1～2.9	2.6	C7-1～C7-2
RZ168	7	1.0～2.1	1.9	C7-1-1～C7-1
RZ106	7	5.5～19.4	14.5	C7-5～C7-14	C8-5～C8-6;C9-1～C9-4;C11-8～C11-10
RZ108	7	13.8～17.5	3.4	C7-10～C7-13
RZ109	7	16～20.5	5	C7-12～C7-15
RZ110	7	20.5～23.7	4.5	C7-15～C7-18
RZ111	8	1.2～2.9	3.2	C8-1～C8-2	C4-3～C4-6
RZ112	8	4.7～5.3	2	C8-3～C8-4
RZ113	8	4.7～6.2	2.4	C8-3～C8-5
RZ116	8	5.3～11.4	6.1	C8-4～C8-9
RZ117	8	10.9～11.4	0.5	C8-8～C8-9
RZ118	8	12.3	1.5	C8-10
RZ119	8	12.3～14.5	3.1	C8-10～C8-11
RZ122	8	18.4～20.3	2.8	C8-14～C8-16
RZ123	8	21.6	1.2	C8-17	C5-8-1~C5-13
RZ124	8	22.5～25.2	3.2	C8-18～C8-20
RZ125	8	25.2～27.3	3.6	C8-20～C8-22
RZ128	9	1.4～7.2	6.9	C9-1～C9-5
RZ127	9	8.0～9.1	1.9	C9-6-C9-7
RZ143	9	10.5～12.5	2.7	C9-8～C9-10	C11-2～C11-6
RZ129	9	16.2～19.7	5.1	C9-13～C9-15
RZ130	9	18.3～22.4	5.1	C9-14～C9-17
RZ131	10	0.4～3.4	3.8	C10-1～C10-2-1	C10-4～C10-6
RZ133	10	3.4～5.8	4.5	C10-2-1～C10-3-1
RZ134	10	3.4～4.7	2.4	C10-2-1～C10-3
RZ19	10	6.9～12.7	6.4	C10-4～C10-7	JM1-5～JM1-6
RZ135	10	12.7～17.8	7.5	C10-7～C10-11
RZ136	10	15.2～16.7	2.9	C10-8～C10-9
RZ137	10	17.8～21.8	4.1	C10-10～C10-13	C4-13～C3-14;C7-15～C7-18
RZ141	11	0.8～1.9	1.8	C11-1～C11-2
RZ8	11	3.6～16.6	14.1	C11-3～C11-12	C1-14～C1-15
RZ142	11	3.6～6.1	2.5	C11-3～C11-5	C1-16-1
RZ14	11	16.6～22.6	7.6	C11-12～C11-16	C1-17～C1-21;C7-1～C7-1-1
RZ144	12	1.2～5.1	5.4	C12-1～C12-4
RZ145	12	2.4～4.0	3.4	C12-2～C12-3
RZ148	12	4.0～6.7	4.3	C12-3～C12-5
RZ156	12	5.1～22.5	18.3	C12-4～C12-17	C7-5～C7-11
RZ158	12	13～18	7.4	C12-9～C12-13
RZ159	12	15.3-18	4.4	C12-11～C12-13
RZ165	12	22.5～23.6	1.6	C12-17～C12-18	C10-10～C10-11

## Sheet: Table S4
Table S5. The markers sequences of InDel molecular markers for mapping QTL qCT2.1.
Markers/ Sequence	Sequence
	F(5-3)	R(5-3)
dxw-3	GGGTTGCCTGCAAAATGACC		ATCTACACCCCTAACGCCCT
dxw-9	GGATGGTGGTGCGTACTGTT		GACAATACTGCCGCCTTGAA
dxw-8	ACCCAGGCCAAAACTCACAA		AAATGTGCCTAGGCTCGAGG
dxw-5	CATGGTTGGCTTGCCAGTTC		GAGAAGGAACCACCCTTGCA
dxw-4	GTACAGATGGCTCCGTCTCG		CACATTGCACTGCATCCGTG

## Sheet: Table S5
Table S6.Genotypes and phenotypes of secondary F2 populations.
Name	Scale	Markers
		dxw-3	dxw-9	dxw-8	dxw-5	dxw-4
DP30	9	A	A	A	A	A
93-11	0	B	B	B	B	B
R1	9	H	H	H	B	B
R2	9	A	H	B	B	H
R3	9	A	H	H	B	H
R4	7	A	A	H	B	B
R5	0	A	A	A	A	A
R6	7	A	A	H	H	H
R7	9	A	H	H	B	B
R8	9	A	A	H	B	B
R9	9	A	A	H	B	B
R10	9	A	H	H	B	B
R11	9	A	H	H	B	B
R12	9	A	A	H	B	B
R13	9	B	A	H	B	B
R14	9	A	A	H	B	A
R15	9	A	A	H	B	A
R16	7	A	A	H	H	B
R17	7	A	A	H	B	B
R18	7	A	H	H	B	B
R19	7	A	A	H	H	H
R20	7	A	H	H	H	H
R21	9	A	H	H	B	B
R22	9	A	A	H	B	B
R23	7	A	A	H	H	H
R24	7	A	A	A	H	H
R25	7	H	H	H	B	B
R26	9	A	A	A	B	H
R27	9	A	A	H	B	B
R28	9	A	A	A	B	B
R29	9	A	A	H	B	B
R30	9	H	A	H	B	B
R31	9	H	A	H	B	B
R32	9	A	A	H	B	B
R33	7	A	A	H	B	B
R34	9	H	A	H	B	B
R35	9	A	A	H	H	H
R36	7	A	H	B	B	B
R37	7	A	A	A	H	B
R38	7	A	A	H	B	B
R39	9	A	A	H	B	B
R40	9	A	A	B	B	A
R41	9	A	H	B	B	A
R42	7	A	A	H	H	B
R43	7	A	A	H	B	B
R44	7	A	A	A	B	B
R45	7	A	A	H	B	B
R46	7	A	A	H	B	B
R47	7	A	A	B	B	H
R48	7	A	H	B	B	B
R49	9	A	A	H	B	H
R50	9	A	A	H	B	B
R51	9	A	H	B	B	H
R52	9	A	A	H	B	B
R53	9	A	A	H	B	B
R54	9	A	A	H	B	B
R55	9	A	A	A	H	B
R56	9	A	A	A	B	B
R57	9	H	H	H	B	B
R58	0	A	A	A	A	A
R59	0	A	A	A	A	A
R60	0	B	A	A	A	A
R61	0	B	H	A	A	A
R62	0	B	H	A	A	A
R63	0	B	B	A	A	A
R64	0	A	A	A	A	A
R65	0	A	A	A	A	A
R66	0	B	H	A	A	A
R67	0	B	H	A	A	A
R68	0	H	H	A	A	A
R69	0	B	B	A	A	A
R70	0	B	A	A	A	A
R71	0	H	A	A	A	A
R72	0	H	A	A	A	A
R73	0	B	A	A	A	A
R74	0	H	H	A	A	A
R75	0	B	H	A	A	A
R76	0	B	H	A	A	A
R77	0	B	H	A	A	A
R78	0	B	B	H	A	A
A:93-11 genotype,B:RZ34 genotype,H: heterozygous genotype.
